# Supplementary material for: Effective bifidogenic growth factors cyclo-Val-Leu and cyclo-Val-Ile produced by Bacillus subtilis C-3102 in the human colonic microbiota model
Source: Sci Rep. 2020 May 5;10:7591. doi: 10.1038/s41598-020-64374-w (PMC7200657; doi:10.1038/s41598-020-64374-w)
Supplement: Supplementary file 2 — Dataset 1. [file 41598_2020_64374_MOESM2_ESM.xlsx]

## Sheet: supplymetary Table 4
Phylum	Family	Genus	Relative abundance (%)
			Control				Mixture of six cyclo peptides
Actinobacteria	Bifidobacteriaceae	Bifidobacterium	3.86865	±	4.31729		5.2209	±	4.30711
Bacteroidetes	Bacteroidaceae	Bacteroides	25.228	±	16.5852		21.7361	±	13.2872
Firmicutes	Enterococcaceae	Enterococcus	7.94587	±	10.6233		8.30769	±	8.1391
	Lachnospiraceae	unkown	5.09396	±	2.52348		6.69238	±	3.93216
		Blautia	3.28	±	2.30773		1.83882	±	1.03741
		Coprococcus	1.12959	±	0.571381		2.40985	±	2.67875
		Dorea	1.13088	±	1.33876		0.974837	±	0.788957
		[Ruminococcus]	1.43477	±	0.928937		3.08836	±	2.24262
	Peptostreptococcaceae	[Clostridium]	3.06349	±	2.78125		0.0018946	±	0.00190046
	Ruminococcaceae	Faecalibacterium	2.03803	±	1.90675		1.5579	±	1.44719
		Oscillospira	0.68345	±	0.971811		1.2411	±	2.02605
	Veillonellaceae	Dialister	0.743465	±	0.726865		0.900118	±	0.787425
		Phascolarctobacterium	1.26522	±	1.29692		0.922198	±	0.955962
	[Mogibacteriaceae]	Mogibacterium	0.428636	±	0.74029		1.18144	±	2.04632
	Erysipelotrichaceae	unknown	0.759872	±	1.30052		0.361503	±	0.623404
		Clostridium	3.07736	±	3.63525		2.7384	±	3.6849
		[Eubacterium]	2.025	±	3.34317		0.850555	±	1.26504
		Fusobacterium	4.76793	±	8.25829		4.90061	±	8.48811
Proteobacteria	Alcaligenaceae	Sutterella	0.505007	±	0.573408		0.417328	±	0.451354
	Enterobacteriacea	Other	8.30357	±	12.9171		9.4617	±	14.5775
		Escherichia	12.9055	±	5.7379		14.0542	±	6.60299
